# Supplementary material for: Comparative analysis, distribution, and characterization of microsatellites in Orf virus genome
Source: Sci Rep. 2020 Aug 17;10:13852. doi: 10.1038/s41598-020-70634-6 (PMC7431841; doi:10.1038/s41598-020-70634-6)
Supplement: Supplementary file 2 — Supplementary Information 2. [file 41598_2020_70634_MOESM2_ESM.xlsx]

## Sheet: Sheet1
Sr. No.	Accession no.	Name of the strains	Year of strain isolation		Compound microsatellites
1	AY386264	OV-SA00	2004	1	(CGAG)4-x8-(TC)3-x3-(CG)4
				2	(CT)3-x5-(CGAG)3
				3	(CT)3-x0-(TC)3-x3-(CT)3-x8-(GTGA)3
				4	(CT)3-x6-(GAGC)3
				5	(CT)3-x2-(CT)3-x2-(CT)3-x1-(CT)3-x2-(CT)3-x1-(CT)3-x1-(CT)3-x1-(CT)3-x1-(CT)3-x1-(CT)3-x1-(CT)3-x1-(CT)3-x1-(CT)3
				6	(CT)3-x2-(CT)3
				7	(TC)3-x8-(CT)3
				8	(TC)3-x9-(GA)3
				9	(GCA)3-x0-(GC)3-x4-(GC)3
				10	(CG)4-x5-(CG)3-x6-(CGC)3-x8-(CG)4-x1-(CG)3
				11	(CAG)3-x7-(CG)3
				12	(TG)3-x6-(GA)3
				13	(CG)4-x8-(CAG)3-x1-(CG)3
				14	(GCG)3-x7-(CGG)3
				15	(GCG)3-x-2-(CG)4
				16	(GT)3-x4-(CG)3
				17	(G)6-x3-(CG)3
				18	(CG)3-x7-(CG)4
				19	(TCC)3-x2-(GGC)3
				20	(CG)3-x1-(CG)3
				21	(CG)3-x0-(GC)3
				22	(GC)4-x9-(CG)3
				23	(CG)3-x9-(CGC)3
				24	(GC)3-x9-(GC)6
				25	(AC)3-x6-(GC)4
				26	(GC)3-x5-(CGC)3
				27	(CG)3-x5-(GC)4
				28	(GC)3-x4-(AG)3
				29	(CG)3-x4-(CA)3
				30	(CG)3-x7-(GC)3
				31	(CG)3-x1-(GC)3
				32	(GC)3-x6-(CTT)3
				33	(GC)3-x4-(GC)3
				34	(GC)3-x1-(CGG)3
				35	(GC)5-x2-(GC)4
				36	(CG)3-x6-(CGA)3-x4-(CG)3
				37	(GC)3-x8-(GC)4
				38	(GC)3-x1-(GC)3
				39	(GC)3-x5-(GC)3-x0-(CG)3-x2-(CG)3
				40	(CG)3-x1-(GC)3
				41	(CG)5-x0-(GC)3
				42	(CG)3-x7-(CG)3
				43	(GC)6-x1-(GC)4
				44	(GT)3-x1-(CG)3
				45	(CG)4-x2-(CG)3
				46	(CG)4-x9-(CG)3
				47	(GC)3-x2-(GC)3-x3-(CG)3
				48	(GC)3-x8-(CG)3
				49	(CG)3-x9-(CG)4
				50	(C)6-x8-(GC)4
				51	(CG)4-x1-(GC)3
				52	(GC)3-x1-(GC)3
				53	(CG)3-x2-(AG)4
				54	(GAT)3-x0-(CTT)3
				55	(CAC)3-x3-(CG)5
				56	(CT)3-x7-(CG)3
				57	(AGG)3-x7-(GC)5
				58	(CG)4-x0-(GA)3
				59	(CG)5-x5-(GC)3
				60	(CGG)3-x2-(CG)3-x1-(CG)3
				61	(CG)4-x1-(GC)3
				62	(GC)3-x-3-(CGC)3
				63	(TGC)3-x-2-(GC)4
				64	(CG)3-x8-(GC)3-x8-(GC)3
				65	(CG)3-x9-(CG)3
				66	(CG)3-x7-(GC)3
				67	(CG)5-x4-(CG)4-x8-(GC)3
				68	(GC)3-x4-(CG)3
				69	(GCG)3-x3-(GC)4
				70	(GC)3-x2-(GC)5
				71	(AGC)3-x2-(GC)3
				72	(GC)3-x9-(GC)3
				73	(GC)3-x1-(AC)3
				74	(AG)3-x0-(AC)4
				75	(CG)4-x1-(GC)4
				76	(GC)3-x8-(AG)3
				77	(CAG)3-x1-(GC)4
				78	(GC)3-x6-(CG)3
				79	(CG)5-x5-(GC)3-x3-(GC)3
				80	(GCC)3-x0-(GCG)3
				81	(GC)4-x9-(CG)4
				82	(GC)3-x3-(CG)3
				83	(GCG)4-x1-(CGC)3
				84	(AC)3-x1-(TG)3
				85	(GC)3-x7-(CG)5
				86	(CA)3-x3-(CA)3-x1-(CA)3
				87	(CGC)3-x6-(TC)3
				88	(GCT)3-x0-(GC)3
				89	(CG)3-x1-(CG)4
				90	(CG)3-x4-(GC)3
				91	(GT)3-x4-(GC)3
				92	(CG)3-x3-(CG)3
				93	(GT)4-x4-(CG)3-x8-(CG)4
				94	(GGC)3-x8-(CG)4
				95	(GC)4-x1-(GC)4
				96	(GCT)4-x3-(GC)3
				97	(GC)3-x1-(CG)4
				98	(CG)3-x6-(GCT)3
				99	(GC)3-x2-(CG)4-x6-(CGG)3-x7-(GC)3-x5-(GC)4
				100	(CG)3-x5-(GC)3-x0-(TGC)3
				101	(AG)3-x8-(GA)3
				102	(AG)3-x2-(AG)3
				103	(AG)3-x1-(AG)3-x1-(AG)3-x1-(AG)3-x1-(AG)3-x1-(AG)3-x1-(AG)3-x1-(AG)3-x1-(AG)3-x2-(AG)3-x1-(AG)3-x2-(AG)3-x2-(AG)3
				104	(CTCG)3-x9-(AG)3
				105	(TCAC)3-x8-(AG)3-x2-(AG)3-x1-(AG)3
				106	(CTCG)3-x5-(AG)3
				107	(CG)4-x3-(GA)3-x8-(CTCG)4
2	AY386263	OV-IA82	2004	1	(CT)3-x2-(CT)3
				2	(TC)3-x2-(TC)3
				3	(TC)3-x2-(TC)3
				4	(GCC)3-x2-(CG)3-x9-(AGC)3-x1-(CCG)3-x9-(CGC)3-x2-(GC)4
				5	(CAG)3-x7-(CG)3
				6	(TG)3-x8-(GA)3
				7	(CG)4-x8-(CAG)3-x1-(CG)3
				8	(GCG)3-x7-(CGG)3
				9	(GCG)3-x-2-(CG)4
				10	(GT)3-x4-(CG)3
				11	(CG)3-x7-(CG)4
				12	(TCC)3-x2-(GGC)3
				13	(CG)3-x1-(CG)3
				14	(GC)4-x9-(CG)3
				15	(TC)3-x7-(C)7
				16	(GC)3-x9-(GC)6
				17	(AC)3-x6-(GC)4
				18	(GC)3-x5-(CGC)3
				19	(CG)3-x5-(GC)4
				20	(CG)3-x2-(GC)3
				21	(CG)3-x0-(GC)3
				22	(CG)3-x1-(GC)3
				23	(GC)3-x6-(CTT)3
				24	(GC)3-x4-(GC)3
				25	(CG)3-x-3-(GCG)3
				26	(GC)3-x1-(CGG)3
				27	(GC)5-x2-(GC)4
				28	(CG)3-x6-(CGA)3-x4-(CG)3
				29	(GC)3-x8-(GC)4
				30	(GC)3-x1-(GC)3
				31	(GC)3-x0-(CG)3-x2-(CG)3
				32	(CG)3-x1-(GC)3
				33	(CG)3-x7-(CG)3
				34	(CGC)3-x9-(GGC)3
				35	(GC)5-x3-(GC)4
				36	(GT)3-x1-(CG)3
				37	(CG)3-x5-(GCC)3
				38	(GC)3-x8-(CG)3
				39	(CG)4-x2-(CG)3
				40	(CG)3-x7-(GC)5
				41	(CG)4-x9-(CG)3
				42	(GC)3-x7-(CG)3
				43	(GC)3-x2-(GC)3-x3-(CG)3
				44	(GC)3-x8-(CG)3
				45	(CG)3-x9-(CG)4
				46	(GC)3-x6-(GC)3
				47	(C)6-x8-(GC)4
				48	(CG)4-x1-(GC)3
				49	(GC)3-x0-(CG)3
				50	(CG)3-x2-(AG)4
				51	(AGG)3-x7-(GC)5
				52	(GT)3-x0-(GC)3
				53	(CG)4-x0-(GA)3
				54	(CG)5-x5-(GC)3
				55	(CGG)3-x2-(CG)3-x1-(CG)3
				56	(CG)4-x1-(GC)3
				57	(GC)3-x-3-(CGC)3
				58	(TGC)3-x-2-(GC)4
				59	(CG)3-x8-(GC)3-x8-(GC)3
				60	(CG)3-x9-(CG)3-x2-(CG)3
				61	(CG)3-x7-(GC)3
				62	(CG)5-x4-(CG)4-x8-(GC)3
				63	(GC)3-x4-(CG)3
				64	(GCG)3-x4-(CG)4
				65	(GC)3-x2-(GC)5
				66	(AGC)3-x2-(GC)3
				67	(GC)3-x9-(GC)3
				68	(GC)3-x1-(AC)3
				69	(CG)4-x1-(GC)4
				70	(CG)3-x4-(GC)3
				71	(CA)3-x8-(CGG)3
				72	(CAG)3-x1-(GC)4
				73	(GC)3-x6-(CG)3
				74	(GC)3-x-3-(CGC)3
				75	(GCC)3-x0-(GCG)3
				76	(CG)3-x-3-(GCG)3
				77	(CA)3-x-1-(A)7
				78	(TA)3-x1-(AT)3
				79	(GC)3-x3-(CG)3
				80	(GC)3-x7-(CG)5
				81	(CA)3-x3-(CA)3
				82	(CA)3-x9-(CA)3
				83	(CTC)3-x6-(CA)3
				84	(CGC)3-x6-(TC)3
				85	(GCT)3-x0-(GC)3
				86	(CG)3-x1-(CG)4
				87	(CG)3-x4-(GC)3
				88	(GT)3-x4-(GC)3
				89	(GA)4-x8-(GC)3
				90	(CG)3-x3-(CG)3
				91	(CG)3-x9-(GT)4-x4-(CG)3-x8-(CG)4
				92	(GGC)3-x8-(CG)4
				93	(GC)3-x5-(AC)3
				94	(GC)3-x1-(CG)4
				95	(GC)3-x1-(CGG)3-x1-(GCT)3-x8-(GC)3-x3-(GGC)3
				96	(GA)3-x2-(GA)3
				97	(GA)3-x2-(GA)3
				98	(GA)3-x2-(GA)3
3	DQ184476	NZ2	2006	1	(CT)3-x2-(CT)3
				2	(CT)3-x2-(CT)3-x5-(TGAG)3
				3	(TC)3-x2-(TC)3
				4	(CG)3-x8-(CCG)3-x9-(CGC)3-x2-(GC)4
				5	(CAG)3-x7-(CG)3
				6	(TG)3-x8-(GA)3
				7	(CG)4-x8-(CAG)3-x1-(CG)3
				8	(GCG)3-x7-(CGG)3
				9	(GCG)3-x-2-(CG)4
				10	(GT)3-x4-(CG)3
				11	(GC)3-x8-(CG)4
				12	(TCC)3-x2-(GGC)3
				13	(CG)3-x1-(CG)3
				14	(GC)4-x9-(CG)3
				15	(CG)3-x9-(CGC)3
				16	(TC)3-x7-(C)7
				17	(GC)3-x9-(GC)6
				18	(AC)3-x6-(GC)4
				19	(GC)3-x5-(CGC)3
				20	(CG)3-x5-(GC)3
				21	(CG)3-x2-(GC)3
				22	(GC)3-x4-(AG)3
				23	(CG)3-x0-(GC)3
				24	(CG)3-x1-(GC)3
				25	(GC)3-x6-(CTT)3
				26	(GC)3-x4-(GC)3
				27	(GC)3-x1-(CGG)3
				28	(GC)5-x2-(GC)4
				29	(CG)3-x6-(CGA)3-x4-(CG)3
				30	(GC)3-x8-(GC)4
				31	(GC)3-x1-(GC)3
				32	(GC)3-x5-(GC)3-x0-(CG)3-x2-(CG)3
				33	(CG)3-x1-(GC)3
				34	(CG)3-x7-(CG)3
				35	(GC)5-x3-(GC)4
				36	(GT)3-x1-(CG)3
				37	(CG)3-x5-(GCC)3
				38	(GC)3-x8-(CG)3
				39	(CG)4-x2-(CG)3
				40	(CG)3-x7-(GC)5
				41	(CG)4-x9-(CG)3
				42	(GC)3-x7-(CG)3
				43	(GC)3-x2-(GC)4
				44	(CG)3-x9-(CG)4
				45	(GC)3-x6-(GC)3
				46	(C)6-x8-(GC)4
				47	(CG)4-x1-(GC)3
				48	(GC)3-x0-(CG)3
				49	(CG)3-x2-(AG)4
				50	(GAT)3-x-1-(T)7
				51	(CAC)3-x3-(CG)5
				52	(AAG)3-x0-(GCC)3
				53	(AGG)3-x7-(GC)5
				54	(CG)4-x0-(GA)3
				55	(CG)5-x5-(GC)3
				56	(CGG)3-x2-(CG)3-x1-(CG)3
				57	(GC)4-x5-(GC)4
				58	(CG)4-x1-(GC)3
				59	(GC)3-x-3-(CGC)3
				60	(TGC)3-x-2-(GC)4
				61	(CG)3-x8-(GC)3-x8-(GC)3
				62	(CG)3-x9-(CG)3-x2-(CG)3
				63	(CG)3-x7-(GC)3
				64	(CG)5-x4-(CG)4-x8-(GC)3
				65	(GC)3-x4-(CG)3
				66	(GCG)3-x3-(GC)4
				67	(GC)3-x2-(GC)5
				68	(AGC)3-x2-(GC)3
				69	(GC)3-x9-(GC)3
				70	(GC)3-x1-(AC)3
				71	(AG)3-x0-(AC)4
				72	(CG)4-x1-(GC)4
				73	(CG)3-x4-(GC)3
				74	(CA)3-x8-(CGG)3
				75	(CAG)3-x1-(GC)4
				76	(GC)3-x6-(CG)3
				77	(GC)3-x-3-(CGC)3
				78	(GCC)3-x0-(GCG)3
				79	(CG)3-x-3-(GCG)3
				80	(GC)3-x3-(CG)3
				81	(GC)3-x7-(CG)5
				82	(CA)3-x3-(CA)3
				83	(TCC)3-x5-(CA)5
				84	(CGC)3-x6-(TC)3
				85	(CTG)3-x0-(CG)3
				86	(CG)3-x1-(CG)4
				87	(CG)3-x4-(GC)3
				88	(GT)3-x4-(GC)3
				89	(GA)4-x8-(GC)3
				90	(CG)3-x3-(CG)3
				91	(CG)3-x9-(GT)4-x4-(CG)3-x8-(CG)4
				92	(GC)3-x1-(CG)4
				93	(GA)3-x2-(GA)3
				94	(CTCA)3-x4-(GA)3-x2-(GA)3
				95	(GA)3-x2-(GA)3
4	HM133903	D1701	2011	1	(CG)4-x8-(CG)3
				2	(CG)4-x8-(CAG)3-x1-(CG)3
				3	(GCG)3-x7-(CGG)3
				4	(GCG)3-x-2-(CG)4
				5	(G)6-x3-(CG)3
				6	(GGC)3-x9-(AGC)3
				7	(CG)3-x7-(CG)4
				8	(TCC)3-x2-(GGC)3
				9	(CG)3-x1-(CG)3
				10	(CG)3-x0-(GC)3
				11	(GC)3-x9-(GC)6
				12	(AC)3-x6-(GC)4
				13	(GC)3-x5-(CGC)3
				14	(GC)3-x4-(AG)3
				15	(CG)3-x4-(CA)3
				16	(CG)3-x0-(GC)3
				17	(CG)3-x7-(GC)3
				18	(CG)3-x1-(GC)3
				19	(GC)3-x3-(GC)3
				20	(GC)3-x6-(CTT)3
				21	(GC)3-x4-(GC)3
				22	(CG)5-x1-(GC)4
				23	(CG)3-x6-(CGA)3-x4-(CG)3
				24	(GC)3-x8-(GC)4
				25	(GC)3-x1-(GC)3
				26	(GC)3-x5-(GC)3-x0-(CG)3-x2-(CG)3
				27	(CG)3-x1-(GC)3
				28	(CG)3-x7-(CG)3
				29	(GC)5-x3-(GC)4
				30	(CG)3-x5-(GCC)3
				31	(GC)3-x8-(CG)3
				32	(CG)4-x2-(CG)3
				33	(CG)3-x7-(GC)5
				34	(CG)4-x9-(CG)3
				35	(GC)3-x7-(CG)3
				36	(GC)3-x2-(GC)4-x1-(CG)3
				37	(CG)3-x9-(CG)4
				38	(GC)3-x6-(GC)3
				39	(C)6-x8-(GC)4
				40	(CG)4-x1-(GC)3
				41	(GC)3-x0-(CG)3
				42	(CG)3-x2-(AG)4
				43	(AGG)3-x7-(GC)5
				44	(GT)3-x0-(GC)3
				45	(CG)4-x0-(GA)3
				46	(CG)5-x5-(GC)3
				47	(CGG)3-x2-(CG)3-x1-(CG)3
				48	(CG)4-x1-(GC)3
				49	(GC)3-x-3-(CGC)3
				50	(TGC)3-x-2-(GC)4
				51	(CG)3-x8-(GC)3-x8-(GC)3
				52	(CG)3-x9-(CG)3-x2-(CG)3
				53	(CG)3-x7-(GC)3
				54	(CG)5-x4-(CG)4-x8-(GC)3
				55	(GC)3-x4-(CG)3
				56	(GCG)3-x3-(GC)4
				57	(GC)3-x2-(GC)5
				58	(AGC)3-x2-(GC)3
				59	(GC)3-x9-(GC)3
				60	(GC)3-x1-(AC)3
				61	(CG)4-x1-(GC)4
				62	(CAG)3-x1-(GC)4
				63	(GC)3-x6-(CG)3
				64	(CG)5-x5-(GC)3-x3-(GC)3
				65	(GCC)3-x0-(GCG)3
				66	(CG)3-x-3-(GCG)3
				67	(AC)4-x0-(GT)3
				68	(CA)3-x3-(CA)3
				69	(CGC)3-x6-(TC)3
				70	(CG)3-x1-(CG)4
				71	(CG)3-x4-(GC)3
				72	(GCC)3-x9-(C)6
				73	(GT)3-x4-(GC)3
				74	(C)6-x2-(CA)3
				75	(GA)4-x8-(GC)3
				76	(CG)3-x3-(CG)3
				77	(GGC)3-x8-(CG)4
				78	(CG)3-x7-(GC)4
				79	(GC)4-x1-(GC)4
				80	(GC)3-x1-(CG)4
				81	(CG)3-x5-(GC)3
				82	(GA)3-x8-(ATA)3
				83	(AT)3-x8-(TG)3
5	KF234407	NA11	2015	1	(C)6-x9-(GGC)3
				2	(CCG)3-x9-(CGC)3-x-2-(GC)4-x2-(GC)4
				3	(TG)3-x8-(GA)3
				4	(CG)4-x8-(CG)3
				5	(CG)4-x8-(CAG)3-x1-(CG)3
				6	(GCG)3-x7-(CGG)3
				7	(GCG)3-x-2-(CG)4
				8	(GT)3-x4-(CG)3
				9	(GGC)3-x9-(AGC)3
				10	(CG)3-x7-(CG)4
				11	(TCC)3-x2-(GGC)3
				12	(CG)3-x0-(GC)3
				13	(CG)3-x9-(CGC)3
				14	(GCG)3-x1-(CA)3
				15	(TC)3-x7-(C)7
				16	(GC)3-x5-(CGC)3
				17	(CG)3-x7-(GC)3
				18	(GC)3-x4-(AG)3
				19	(CG)3-x0-(GC)3
				20	(CG)3-x7-(GC)3
				21	(CG)3-x1-(GC)3
				22	(GC)3-x6-(CTT)3
				23	(GC)3-x4-(GC)3
				24	(GC)5-x2-(GC)4
				25	(CG)3-x6-(CGA)3-x4-(CG)3
				26	(GC)3-x8-(GC)4
				27	(GC)3-x1-(GC)3
				28	(GC)3-x0-(CG)3-x2-(CG)3
				29	(CG)3-x1-(GC)3
				30	(CG)3-x7-(CG)3
				31	(GC)5-x3-(GC)4
				32	(GT)3-x1-(CG)3
				33	(GC)3-x8-(CG)3
				34	(CG)4-x2-(CG)3
				35	(GC)3-x0-(CT)3
				36	(CG)4-x9-(CG)3
				37	(GC)3-x7-(CG)3
				38	(GC)3-x2-(GC)4-x1-(CG)3
				39	(GC)3-x8-(CG)3
				40	(CG)3-x9-(CG)4
				41	(C)6-x8-(GC)4
				42	(CG)4-x1-(GC)3
				43	(GC)3-x0-(CG)3
				44	(CG)3-x2-(AG)4
				45	(CAC)3-x3-(CG)5
				46	(AGG)3-x7-(GC)5
				47	(GT)3-x0-(GC)3
				48	(CG)4-x0-(GA)3
				49	(CG)5-x5-(GC)3
				50	(CGG)3-x2-(CG)3-x1-(CG)3
				51	(GC)4-x5-(GC)4
				52	(CG)4-x1-(GC)3
				53	(GC)3-x-3-(CGC)3
				54	(TGC)3-x-2-(GC)4
				55	(CG)3-x8-(GC)3-x8-(GC)3
				56	(CG)3-x9-(CG)3-x2-(CG)3
				57	(CG)3-x7-(GC)3
				58	(CG)5-x4-(CG)4-x8-(GC)3
				59	(GC)3-x4-(CG)3
				60	(GCG)3-x4-(CG)4
				61	(GC)3-x6-(GC)3
				62	(GC)7-x7-(GA)3
				63	(GC)3-x9-(GC)3
				64	(GC)3-x1-(AC)3
				65	(CG)4-x1-(GC)4
				66	(GC)3-x6-(CG)3
				67	(GC)3-x-3-(CGC)3
				68	(GCC)3-x0-(GCG)3
				69	(A)6-x2-(CA)3-x-1-(A)7
				70	(TA)3-x1-(AT)3
				71	(GC)3-x3-(CG)3
				72	(GCA)3-x0-(TC)3
				73	(GC)3-x7-(CG)5
				74	(CA)3-x3-(CA)3
				75	(CTC)3-x6-(CA)3
				76	(CGC)3-x6-(TC)3
				77	(GCT)3-x1-(CG)3
				78	(GT)3-x4-(GC)3
				79	(GA)3-x4-(GCG)3
				80	(GA)4-x8-(GC)3
				81	(CG)3-x3-(CG)3
				82	(CG)3-x9-(GT)4-x4-(CG)3-x8-(CG)4
				83	(GC)3-x5-(AC)3
				84	(GCT)4-x3-(GC)3
				85	(CA)3-x7-(GC)3
				86	(GC)3-x1-(CG)4
				87	(GCC)3-x9-(G)6
6	KP010353	YX	2015	1	(CG)3-x6-(CGC)3-x8-(CG)4-x1-(CG)3
				2	(CAG)3-x7-(CG)3
				3	(CG)4-x8-(CAG)3-x1-(CG)3
				4	(GTC)3-x5-(CGC)3-x9-(CG)3
				5	(GCG)3-x-2-(CG)4
				6	(CG)3-x1-(CG)5
				7	(G)6-x3-(CG)3
				8	(GGC)3-x9-(AGC)3
				9	(TCC)3-x2-(GGC)3
				10	(CG)3-x1-(CG)3
				11	(CG)3-x0-(GC)3
				12	(TC)3-x7-(C)7
				13	(GT)3-x7-(T)6
				14	(GC)3-x9-(GC)6
				15	(AC)3-x6-(GC)4
				16	(GC)3-x5-(CGC)3
				17	(CG)3-x5-(GC)4
				18	(GC)3-x4-(AG)3
				19	(CG)3-x4-(CA)3
				20	(CG)3-x7-(GC)3
				21	(CG)3-x1-(GC)3
				22	(GC)3-x6-(CTT)3
				23	(GC)3-x0-(CG)3
				24	(GC)3-x4-(GC)3
				25	(GC)3-x1-(CGG)3
				26	(CG)3-x6-(CGA)3-x4-(CG)3
				27	(GC)3-x8-(GC)4
				28	(GC)3-x1-(GC)3
				29	(GC)3-x5-(GC)3-x0-(CG)3-x2-(CG)3
				30	(CG)3-x1-(GC)3
				31	(CG)5-x0-(GC)3
				32	(CG)3-x7-(CG)3
				33	(GC)5-x3-(GC)4
				34	(GT)3-x1-(CG)3
				35	(CG)4-x2-(CG)3
				36	(CG)4-x9-(CG)3
				37	(GC)3-x7-(CG)3
				38	(GC)3-x2-(GC)3-x3-(CG)3
				39	(GC)3-x8-(CG)3
				40	(CG)3-x9-(CG)4
				41	(C)6-x8-(GC)4
				42	(CG)4-x1-(GC)3
				43	(GC)3-x0-(CG)3
				44	(CG)3-x2-(AG)4
				45	(GAT)3-x0-(CTT)3
				46	(CAC)3-x3-(CG)4
				47	(GC)3-x7-(TC)3
				48	(CT)3-x7-(CG)3
				49	(CG)4-x0-(GA)3
				50	(CG)5-x5-(GC)3
				51	(CGG)3-x2-(CG)3-x2-(GC)3
				52	(CG)4-x1-(GC)3
				53	(GC)3-x-3-(CGC)3
				54	(TGC)3-x-2-(GC)4
				55	(CG)3-x8-(GC)3-x8-(GC)3
				56	(CG)3-x9-(CG)3-x2-(CG)3
				57	(CG)3-x7-(GC)3
				58	(CG)5-x4-(CG)4-x8-(GC)3
				59	(GC)3-x4-(CG)3
				60	(GCG)3-x3-(GC)4
				61	(GC)3-x2-(GC)5
				62	(AGC)3-x2-(GC)3
				63	(GC)3-x9-(GC)3
				64	(GC)3-x1-(AC)3
				65	(CG)4-x1-(GC)4
				66	(CAG)3-x1-(GC)4
				67	(GC)3-x6-(CG)3
				68	(CG)5-x5-(GC)3-x3-(GC)3
				69	(CG)3-x0-(CA)3
				70	(GCC)3-x0-(GCG)3
				71	(CG)3-x-3-(GCG)3
				72	(A)6-x7-(A)7
				73	(TA)3-x1-(AT)3
				74	(GC)3-x3-(CG)3
				75	(TGG)3-x2-(GCG)4-x1-(CGC)3
				76	(GC)3-x7-(CG)5
				77	(CA)3-x3-(CA)3-x1-(CA)3
				78	(C)6-x3-(CG)3
				79	(CGC)3-x5-(CT)3
				80	(GCT)3-x0-(GC)3
				81	(CG)3-x1-(CG)4
				82	(CG)3-x4-(GC)3
				83	(GT)3-x4-(GC)3
				84	(CG)3-x3-(CG)3
				85	(GT)4-x4-(CG)3-x8-(CG)4
				86	(GGC)3-x8-(CG)4
				87	(GC)4-x1-(GC)4
				88	(GCT)4-x3-(GC)3
				89	(GC)3-x1-(CG)4
				90	(CG)3-x5-(A)6
7	KP010354	GO	2018	1	(GCC)3-x8-(G)6
				2	(C)6-x6-(GCG)3
				3	(TC)3-x8-(CT)3
				4	(CG)3-x6-(CGC)3-x8-(CG)4-x1-(CG)3
				5	(CAG)3-x7-(CG)3
				6	(CG)4-x8-(CAG)3-x1-(CG)3
				7	(GCG)3-x-2-(CG)4
				8	(CG)3-x1-(CG)4
				9	(G)6-x3-(CG)3
				10	(GGC)3-x9-(AGC)3
				11	(CG)3-x7-(CG)3
				12	(TCC)3-x2-(GGC)3
				13	(CG)3-x1-(CG)3
				14	(CG)3-x0-(GC)3
				15	(CG)3-x9-(CGC)3
				16	(TC)3-x7-(C)7
				17	(GC)3-x9-(GC)6
				18	(AC)3-x6-(GC)4
				19	(GC)3-x5-(CGC)3
				20	(CG)3-x5-(GC)4
				21	(GC)3-x4-(AG)3
				22	(CG)3-x4-(CA)3
				23	(CG)3-x0-(GC)3
				24	(CG)3-x1-(GC)3
				25	(GC)3-x6-(CTT)3
				26	(GC)3-x0-(CG)3
				27	(GC)3-x4-(GC)3
				28	(GC)3-x1-(CGG)3
				29	(CG)3-x6-(CGA)3-x4-(CG)3
				30	(GC)3-x8-(GC)4
				31	(GC)3-x5-(GC)3-x0-(CG)3-x2-(CG)3
				32	(CG)3-x1-(GC)3
				33	(CG)5-x0-(GC)3
				34	(CG)3-x7-(CG)3
				35	(TG)3-x0-(CG)3
				36	(GC)5-x3-(GC)4
				37	(GT)3-x1-(CG)3
				38	(CG)4-x2-(CG)3
				39	(CG)4-x9-(CG)3
				40	(GC)3-x7-(CG)3
				41	(GC)3-x2-(GC)3-x3-(CG)3
				42	(GC)3-x8-(CG)3
				43	(CG)3-x9-(CG)4
				44	(C)6-x8-(GC)4
				45	(CG)4-x1-(GC)3
				46	(GC)3-x0-(CG)3
				47	(CG)3-x2-(AG)4
				48	(GAT)3-x0-(CTT)3
				49	(CA)3-x9-(GC)3
				50	(CAC)3-x3-(CG)5
				51	(GC)3-x7-(TC)3
				52	(CT)3-x7-(CG)3
				53	(CG)4-x0-(GA)3
				54	(CG)5-x5-(GC)3
				55	(CGG)3-x2-(CG)3-x2-(GC)3
				56	(CG)4-x1-(GC)3
				57	(GT)3-x4-(GC)4
				58	(GC)3-x-3-(CGC)3
				59	(CG)3-x8-(GC)3
				60	(TGC)3-x-2-(GC)4
				61	(CG)3-x8-(GC)3-x8-(GC)3
				62	(CG)3-x9-(CG)3-x2-(CG)3
				63	(CG)3-x7-(GC)3
				64	(CG)4-x6-(CG)4-x8-(GC)3
				65	(GC)3-x4-(CG)3
				66	(GCG)3-x3-(GC)4
				67	(GC)3-x2-(GC)5
				68	(AGC)3-x2-(GC)3
				69	(GC)3-x9-(GC)3
				70	(GC)3-x1-(AC)3
				71	(CG)3-x3-(GC)4
				72	(CG)3-x7-(AC)3
				73	(CAG)3-x1-(GC)4
				74	(CG)5-x5-(GC)3-x3-(GC)3
				75	(GCC)3-x0-(GCG)3
				76	(CG)3-x-3-(GCG)3
				77	(GC)3-x3-(CG)3
				78	(TGG)3-x2-(GCG)4-x1-(CGC)3
				79	(AC)4-x0-(GT)3
				80	(TGA)3-x1-(G)6
				81	(GC)3-x7-(CG)5
				82	(CA)3-x6-(CA)3
				83	(CGC)3-x6-(TC)3
				84	(CG)3-x1-(CG)4
				85	(CG)3-x4-(GC)3
				86	(GT)3-x4-(GC)3
				87	(CG)3-x3-(CG)3
				88	(GT)4-x4-(CG)3-x8-(CG)4
				89	(GGC)3-x8-(CG)4
				90	(GC)4-x1-(GC)4
				91	(GCT)4-x3-(GC)3
				92	(TC)3-x4-(GGC)4
				93	(GC)3-x1-(CG)4
				94	(CG)3-x6-(GCT)3
				95	(GC)3-x2-(CG)4-x6-(CGG)3-x7-(GC)3
				96	(AG)3-x8-(GA)3
				97	(GCC)3-x8-(G)6
8	KP010355	NP	2015	1	(CG)3-x2-(CG)3
				2	(TC)3-x8-(GA)3
				3	(TC)3-x8-(CT)3
				4	(CG)3-x6-(CGC)3-x7-(CG)3
				5	(CG)4-x8-(CAG)3-x1-(CG)3
				6	(GCG)3-x-2-(CG)4
				7	(CG)3-x1-(CG)5
				8	(G)6-x3-(CG)3
				9	(GGC)3-x9-(AGC)3
				10	(TCC)3-x2-(GGC)3
				11	(CG)3-x1-(CG)3
				12	(CG)3-x0-(GC)3
				13	(CG)3-x9-(CGC)3
				14	(TC)3-x7-(C)7
				15	(GT)3-x7-(T)6
				16	(GC)3-x9-(GC)6
				17	(AC)3-x6-(GC)4
				18	(CG)3-x5-(GC)4
				19	(GC)3-x4-(AG)3
				20	(CG)3-x4-(CA)3
				21	(CG)3-x7-(GC)3
				22	(CG)3-x1-(GC)3
				23	(GC)3-x6-(CTT)3
				24	(GC)3-x4-(GC)3
				25	(GC)3-x1-(CGG)3
				26	(CG)3-x6-(CGA)3-x4-(CG)3
				27	(GC)3-x8-(GC)4
				28	(GC)3-x1-(GC)3
				29	(GC)3-x5-(GC)3-x0-(CG)3-x2-(CG)3
				30	(CG)3-x1-(GC)3
				31	(CG)5-x0-(GC)3
				32	(CG)3-x7-(CG)3
				33	(GC)6-x3-(GC)3
				34	(GT)3-x1-(CG)3
				35	(CG)4-x2-(CG)3
				36	(CG)4-x9-(CG)3
				37	(GC)3-x7-(CG)3
				38	(GC)3-x2-(GC)3-x3-(CG)3
				39	(GC)3-x8-(CG)3
				40	(CG)3-x9-(CG)4
				41	(C)6-x8-(GC)4
				42	(CG)4-x1-(GC)3
				43	(GC)3-x0-(CG)3
				44	(CG)3-x2-(AG)4
				45	(CAC)3-x3-(CG)5
				46	(GC)3-x7-(TC)3
				47	(CT)3-x7-(CG)3
				48	(CG)4-x0-(GA)3
				49	(CG)5-x5-(GC)3
				50	(CGG)3-x2-(CG)3-x2-(GC)3
				51	(CG)4-x1-(GC)3
				52	(GT)3-x4-(GC)4
				53	(GC)3-x-3-(CGC)3
				54	(CG)3-x8-(GC)3
				55	(TGC)3-x-2-(GC)4
				56	(CG)3-x8-(GC)3-x8-(GC)3
				57	(CG)3-x9-(CG)3-x2-(CG)3
				58	(CG)3-x7-(GC)3
				59	(CG)5-x4-(CG)4-x8-(GC)3
				60	(GC)3-x4-(CG)3
				61	(GCG)3-x3-(GC)4
				62	(GC)3-x2-(GC)5
				63	(AGC)3-x2-(GC)3
				64	(GC)3-x9-(GC)3
				65	(GC)3-x1-(AC)3
				66	(CG)4-x1-(GC)4
				67	(CAG)3-x1-(GC)4
				68	(GC)3-x6-(CG)3
				69	(CG)5-x5-(GC)3-x3-(GC)3
				70	(CG)3-x-3-(GCG)3
				71	(GGC)3-x1-(GCG)4-x1-(CGC)3
				72	(GC)3-x7-(CG)5
				73	(GCT)3-x0-(GC)3
				74	(CG)3-x1-(CG)4
				75	(CG)3-x4-(GC)3
				76	(GT)3-x4-(GC)3
				77	(CTG)3-x1-(GGA)3
				78	(CG)3-x3-(CG)3
				79	(GGC)3-x8-(CG)4
				80	(GC)4-x1-(GC)4
				81	(GCT)4-x3-(GC)3
				82	(GC)3-x1-(CG)4
				83	(AAC)3-x0-(ACC)3
				84	(AG)3-x8-(GA)3
				85	(CT)3-x9-(GA)3
				86	(GC)3-x3-(CG)3
9	KP010356	SJ1	2015	1	(CT)3-x6-(T)7
				2	(A)7-x5-(GA)3
				3	(CG)3-x6-(CGC)3-x8-(CG)4-x1-(CG)3
				4	(CAG)3-x7-(CG)3
				5	(AC)3-x1-(T)7
				6	(GC)4-x9-(CG)3
				7	(CG)4-x8-(CAG)3-x1-(CG)3
				8	(GCG)3-x7-(CGG)3
				9	(GCG)3-x-2-(CG)4
				10	(CG)3-x1-(CG)5
				11	(G)6-x3-(CG)3
				12	(GGC)3-x9-(AGC)3
				13	(CG)3-x7-(CG)3
				14	(TCC)3-x2-(GGC)3
				15	(CG)3-x1-(CG)3
				16	(CG)3-x0-(GC)3
				17	(CG)3-x9-(CGC)3
				18	(TC)3-x7-(C)7
				19	(GC)3-x9-(GC)6
				20	(AC)3-x6-(GC)4
				21	(GC)3-x5-(CGC)3
				22	(CG)3-x5-(GC)4
				23	(GC)3-x4-(AG)3
				24	(CG)3-x4-(CA)3
				25	(CG)3-x7-(GC)3
				26	(GT)3-x0-(CG)3
				27	(CG)3-x1-(GC)3
				28	(GC)3-x6-(CTT)3
				29	(GC)3-x0-(CG)3
				30	(GC)3-x4-(GC)3
				31	(GC)3-x1-(CGG)3
				32	(CG)3-x6-(CGA)3-x4-(CG)3
				33	(GC)3-x8-(GC)4
				34	(GC)3-x5-(GC)3-x0-(CG)3-x2-(CG)3
				35	(CG)3-x1-(GC)3
				36	(CG)5-x0-(GC)3
				37	(CG)3-x7-(CG)3
				38	(TG)3-x0-(CG)3
				39	(GC)6-x1-(GC)4
				40	(GT)3-x1-(CG)3
				41	(GC)3-x8-(CG)3
				42	(CG)4-x2-(CG)3
				43	(CG)4-x9-(CG)3
				44	(GC)3-x7-(CG)3
				45	(GC)3-x3-(CG)3
				46	(GC)3-x8-(CG)3
				47	(CG)3-x9-(CG)4
				48	(C)6-x8-(GC)4
				49	(CG)4-x1-(GC)3
				50	(GC)3-x0-(CG)3
				51	(CG)3-x2-(AG)4
				52	(GAT)3-x0-(CTT)3
				53	(CAC)3-x3-(CG)5
				54	(GC)3-x7-(TC)3
				55	(CT)3-x7-(CG)3
				56	(AGG)3-x7-(GC)5
				57	(CG)4-x0-(GA)3
				58	(CG)5-x5-(GC)3
				59	(CGG)3-x2-(CG)3-x1-(CG)3
				60	(CG)4-x1-(GC)3
				61	(GC)3-x-3-(CGC)3
				62	(TGC)3-x-2-(GC)4
				63	(CG)3-x8-(GC)3-x8-(GC)3
				64	(CG)3-x9-(CG)3-x2-(CG)3
				65	(CG)3-x7-(GC)3
				66	(GC)4-x5-(CG)4-x8-(GC)3
				67	(GC)3-x4-(CG)3
				68	(GCG)3-x3-(GC)4
				69	(GC)3-x2-(GC)5
				70	(AGC)3-x2-(GC)3
				71	(GC)3-x9-(GC)3
				72	(GC)3-x1-(AC)3
				73	(AG)3-x0-(AC)4
				74	(CG)4-x1-(GC)4
				75	(GC)3-x6-(CG)3
				76	(GC)3-x-3-(CGC)3
				77	(CG)5-x5-(GC)3-x3-(GC)3
				78	(GCC)3-x0-(GCG)3
				79	(CG)3-x-3-(GCG)3
				80	(AT)3-x9-(TA)4
				81	(GC)3-x3-(CG)3
				82	(GCG)4-x1-(CGC)3
				83	(TGA)3-x1-(G)6
				84	(GC)3-x7-(CG)4
				85	(C)6-x1-(C)6
				86	(GCT)3-x0-(GC)3
				87	(CG)3-x1-(CG)4
				88	(CG)3-x4-(GC)3
				89	(GT)3-x4-(GC)3
				90	(CG)3-x3-(CG)3
				91	(GT)4-x4-(CG)3-x8-(CG)3
				92	(GGC)3-x8-(CG)4
				93	(GC)4-x1-(GC)4
				94	(GCT)4-x3-(GC)3
				95	(GC)3-x1-(CG)4
				96	(C)6-x0-(GT)3
				97	(GCG)3-x5-(GC)3
				98	(CT)3-x6-(T)7
				99	(A)7-x5-(GA)3
10	KY053526	OV-HN3/12	2012	1	(AGC)3-x1-(CCG)3-x9-(CGC)3-x-2-(GC)4-x2-(GC)4
				2	(TG)3-x8-(GA)3
				3	(CG)4-x8-(CG)3
				4	(CG)4-x8-(CAG)3-x1-(CG)3
				5	(GCG)3-x7-(CGG)3
				6	(GCG)3-x-2-(CG)4
				7	(GT)3-x4-(CG)3
				8	(GGC)3-x9-(AGC)3
				9	(CG)3-x7-(CG)4
				10	(TCC)3-x2-(GGC)3
				11	(CG)3-x0-(GC)3
				12	(CG)3-x9-(CGC)3
				13	(GCG)3-x1-(CA)3
				14	(TC)3-x7-(C)7
				15	(GC)3-x5-(CGC)3
				16	(CG)3-x7-(GC)3
				17	(GC)3-x4-(AG)3
				18	(CG)3-x0-(GC)3
				19	(CG)3-x7-(GC)3
				20	(CG)3-x1-(GC)3
				21	(GC)3-x6-(CTT)3
				22	(GC)3-x4-(GC)3
				23	(GC)5-x2-(GC)4
				24	(CG)3-x6-(CGA)3-x4-(CG)3
				25	(GC)3-x8-(GC)4
				26	(GC)3-x1-(GC)3
				27	(GC)3-x0-(CG)3-x2-(CG)3
				28	(CG)3-x1-(GC)3
				29	(CG)3-x7-(CG)3
				30	(GC)5-x3-(GC)4
				31	(GT)3-x1-(CG)3
				32	(GC)3-x8-(CG)3
				33	(CG)4-x2-(CG)3
				34	(GC)3-x0-(CT)3
				35	(CG)4-x9-(CG)3
				36	(GC)3-x7-(CG)3
				37	(GC)3-x2-(GC)4-x1-(CG)3
				38	(GC)3-x8-(CG)3
				39	(CG)3-x9-(CG)4
				40	(C)6-x8-(GC)4
				41	(CG)4-x1-(GC)3
				42	(GC)3-x0-(CG)3
				43	(CG)3-x2-(AG)4
				44	(CAC)3-x3-(CG)5
				45	(AGG)3-x7-(GC)5
				46	(GT)3-x0-(GC)3
				47	(CG)4-x0-(GA)3
				48	(CG)5-x5-(GC)3
				49	(CGG)3-x2-(CG)3-x1-(CG)3
				50	(GC)4-x5-(GC)4
				51	(CG)3-x3-(GC)3
				52	(GC)3-x-3-(CGC)3
				53	(TGC)3-x-2-(GC)4
				54	(CG)3-x8-(GC)3-x8-(GC)3
				55	(CG)3-x9-(CG)3-x2-(CG)3
				56	(CG)3-x7-(GC)3
				57	(CG)5-x4-(CG)4-x8-(GC)3
				58	(GC)3-x4-(CG)3
				59	(GCG)3-x4-(CG)4
				60	(GC)3-x6-(GC)3
				61	(GC)7-x7-(GA)3
				62	(GC)3-x9-(GC)3
				63	(GC)3-x1-(AC)3
				64	(CG)4-x1-(GC)4
				65	(GC)3-x6-(CG)3
				66	(GC)3-x-3-(CGC)3
				67	(GCC)3-x0-(GCG)3
				68	(A)6-x2-(CA)3-x-1-(A)7
				69	(TA)3-x1-(AT)3
				70	(GC)3-x3-(CG)3
				71	(GCA)3-x0-(TC)3
				72	(GC)3-x7-(CG)5
				73	(CA)3-x3-(CA)3
				74	(CTC)3-x6-(CA)3
				75	(GCT)3-x1-(CG)3
				76	(GT)3-x4-(GC)3
				77	(GA)3-x4-(GCG)3
				78	(GA)4-x8-(GC)3
				79	(CG)3-x3-(CG)3
				80	(CG)3-x9-(GT)4-x4-(CG)3-x8-(CG)4
				81	(GC)3-x5-(AC)3
				82	(GCT)4-x3-(GC)3
				83	(CA)3-x7-(GC)3
				84	(GC)3-x1-(CG)4
11	MG712417	SY17	2016	1	(TC)3-x2-(TC)4-x7-(GAGT)3
				2	(GCA)3-x0-(GC)3-x4-(GC)3
				3	(CG)3-x5-(CG)3-x6-(CGC)3-x5-(GC)3
				4	(CG)4-x8-(CG)3
				5	(CG)4-x8-(CAG)3
				6	(GCG)3-x7-(CGG)3
				7	(GCG)3-x-2-(CG)4
				8	(GT)3-x4-(CG)3
				9	(TG)3-x4-(AG)3
				10	(TCC)3-x2-(GGC)3
				11	(CG)3-x1-(CG)3
				12	(CG)3-x9-(CGC)3
				13	(GCG)3-x1-(CA)3
				14	(GC)3-x9-(GC)5
				15	(AC)3-x6-(GC)4
				16	(GC)3-x5-(CGC)3
				17	(CG)3-x5-(GC)4
				18	(GC)3-x4-(AG)3
				19	(CG)3-x0-(GC)3
				20	(CG)3-x7-(GC)3
				21	(CG)3-x1-(GC)3
				22	(GC)3-x6-(CTT)3
				23	(GC)3-x4-(GC)3
				24	(GC)3-x1-(CGG)3
				25	(GC)5-x2-(GC)4
				26	(GC)3-x8-(GC)4
				27	(GC)3-x0-(AC)3
				28	(GC)3-x1-(GC)3
				29	(GC)3-x5-(GC)3-x0-(CG)3-x2-(CG)3
				30	(CG)3-x1-(GC)3
				31	(GT)3-x0-(CG)3
				32	(CG)3-x7-(CG)3
				33	(GC)5-x3-(GC)4
				34	(GT)3-x1-(CG)3
				35	(CG)3-x5-(GCC)3
				36	(GC)3-x8-(CG)3
				37	(CG)4-x2-(CG)3
				38	(GC)3-x0-(CT)3
				39	(CG)3-x7-(GC)5
				40	(CG)4-x9-(CG)3
				41	(GC)3-x7-(CG)3
				42	(GC)3-x2-(GC)3-x3-(CG)3
				43	(GC)3-x8-(CG)3
				44	(CG)3-x9-(CG)4
				45	(C)6-x8-(GC)4
				46	(CG)4-x1-(GC)3
				47	(GC)3-x0-(CG)3
				48	(CG)3-x2-(AG)4
				49	(CAC)3-x3-(CG)5
				50	(AGG)3-x7-(GC)5
				51	(GT)3-x0-(GC)3
				52	(CG)4-x0-(GA)3
				53	(CG)5-x5-(GC)3
				54	(CGG)3-x2-(CG)3-x1-(CG)3
				55	(CG)4-x1-(GC)3
				56	(GC)3-x-3-(CGC)3
				57	(TGC)3-x-2-(GC)4
				58	(CG)3-x8-(GC)3-x8-(GC)3
				59	(CG)3-x9-(CG)3-x2-(CG)3
				60	(CG)3-x7-(GC)3
				61	(CG)5-x4-(CG)4-x8-(GC)3
				62	(GC)3-x4-(CG)3
				63	(GCG)3-x4-(CG)4
				64	(GC)3-x2-(GC)5
				65	(AGC)3-x2-(GC)3
				66	(GC)3-x9-(GC)3
				67	(GC)3-x1-(AC)3
				68	(CG)4-x1-(GC)4
				69	(CAG)3-x1-(GC)4
				70	(TG)3-x0-(CG)3
				71	(GC)3-x6-(CG)3
				72	(GCC)3-x0-(GCG)3
				73	(CG)3-x-3-(GCG)3
				74	(A)6-x2-(CA)3-x-1-(A)7
				75	(TA)3-x1-(AT)3
				76	(CT)3-x5-(TC)3
				77	(GC)3-x3-(CG)3
				78	(GC)3-x7-(CG)5
				79	(CA)3-x3-(CA)3
				80	(CTC)3-x7-(AC)3
				81	(CGC)3-x6-(TC)3
				82	(GCT)3-x0-(GC)3
				83	(CG)3-x4-(GC)3
				84	(GT)3-x4-(GC)3
				85	(CG)3-x3-(CG)3
				86	(CG)3-x1-(GT)3
				87	(CG)3-x9-(GT)4-x4-(CG)3-x8-(CG)3
				88	(GGC)3-x8-(CG)4
				89	(CA)3-x7-(GC)3
				90	(TC)3-x2-(TC)4-x7-(GAGT)3
				91	(CG)3-x5-(GC)3-x0-(TGC)3
				92	(AG)4-x3-(GA)3
